# Supplementary material for: Human Neutrophil Elastase: Characterization of Intra- vs. Extracellular Inhibition
Source: Int J Mol Sci. 2024 Jul 19;25(14):7917. doi: 10.3390/ijms25147917 (PMC11276905; doi:10.3390/ijms25147917)
Supplement: Supplementary file 1 [file ijms-25-07917-s001.zip]

Archive with 1 entries (1 files):
- ijms-3090067-supplementary.pdf
